# Supplementary material for: General, open-source vertex modeling in biological applications using Tissue Forge
Source: Sci Rep. 2023 Oct 19;13:17886. doi: 10.1038/s41598-023-45127-x (PMC10587242; doi:10.1038/s41598-023-45127-x)
Supplement: Supplementary file 1 — Supplementary Information. [file 41598_2023_45127_MOESM1_ESM.zip]

Archive with 8 entries (5 files):
- Supplementary Information/Supplementary Code S3/
- Supplementary Information/Supplementary Code S3/capillary_loop.py
- Supplementary Information/Supplementary Code S3/CapillaryLoop.obj
- Supplementary Information/Supplementary Code S4/
- Supplementary Information/Supplementary Code S4/cell_sorting.py
- Supplementary Information/Supplementary Code S5/
- Supplementary Information/Supplementary Code S5/cell_migration.py
- Supplementary Information/Supplementary Texts.docx
