# Supplementary material for: General, open-source vertex modeling in biological applications using Tissue Forge
Source: Sci Rep. 2023 Oct 19;13:17886. doi: 10.1038/s41598-023-45127-x (PMC10587242; doi:10.1038/s41598-023-45127-x)
Supplement: Supplementary file 1 — Supplementary Information. [file 41598_2023_45127_MOESM1_ESM.zip › Supplementary Information/Supplementary Code S3/capillary_loop.py]

# ******************************************************************************
# This file is part of Tissue Forge.
# Copyright (c) 2022 T.J. Sego and Tien Comlekoglu
#
# This program is free software: you can redistribute it and/or modify
# it under the terms of the GNU Lesser General Public License as published
# by the Free Software Foundation, either version 3 of the License, or
# (at your option) any later version.
#
# This program is distributed in the hope that it will be useful,
# but WITHOUT ANY WARRANTY; without even the implied warranty of
# MERCHANTABILITY or FITNESS FOR A PARTICULAR PURPOSE.  See the
# GNU General Public License for more details.
#
# You should have received a copy of the GNU Lesser General Public License
# along with this program.  If not, see <http://www.gnu.org/licenses/>.
#
# ******************************************************************************

"""
Demonstrates importing a Blender mesh of a capillary loop and creating an executable vertex model mesh from it
"""

import tissue_forge as tf
from tissue_forge.models.vertex import solver as tfv
import os
import numpy as np

tf.init(dim=[15, 15, 15])
tfv.init()


class CellType(tfv.SurfaceTypeSpec):
    """A 2D cell type"""
    pass


ctype = CellType.get()

# Import the mesh and adjust to the Universe
mesh_import: tf.io.ThreeDFStructure = tf.io.fromFile3DF(os.path.join(os.path.dirname(__file__), 'CapillaryLoop.obj'))
mesh_import.translateTo(tf.Universe.center)
mesh_import.rotate(tf.FMatrix4.rotationX(np.pi / 2).rotation())

# Create the mesh surfaces and sew them
for io_surf in mesh_import.faces:
    ctype(face_data=io_surf)
tfv.Surface.sew(surfs=ctype.instances)

# Run it!
tf.show()
