# Supplementary material for: General, open-source vertex modeling in biological applications using Tissue Forge
Source: Sci Rep. 2023 Oct 19;13:17886. doi: 10.1038/s41598-023-45127-x (PMC10587242; doi:10.1038/s41598-023-45127-x)
Supplement: Supplementary file 1 — Supplementary Information. [file 41598_2023_45127_MOESM1_ESM.zip › Supplementary Information/Supplementary Code S3/CapillaryLoop.obj]

# Blender v3.0.1 OBJ File: 'CapillaryLoop.blend'
# www.blender.org
mtllib CapillaryLoop.mtl
o Circle_Circle.001
v 0.312645 0.600000 0.000000
v 0.083035 0.554328 0.000000
v -0.111619 0.424264 0.000000
v -0.241682 0.229610 0.000000
v -0.287355 -0.000000 0.000000
v -0.241682 -0.229610 0.000000
v -0.111619 -0.424264 0.000000
v 0.083035 -0.554328 0.000000
v 0.312645 -0.600000 0.000000
v 0.542255 -0.554328 0.000000
v 0.736909 -0.424264 0.000000
v 0.866973 -0.229610 0.000000
v 0.912645 0.000000 0.000000
v 0.866973 0.229610 0.000000
v 0.736909 0.424264 0.000000
v 0.542255 0.554328 0.000000
v -0.141612 0.600000 -12.000000
v -0.371222 0.554328 -12.000000
v -0.565876 0.424264 -12.000000
v -0.695940 0.229610 -12.000000
v -0.741612 -0.000000 -12.000000
v -0.695940 -0.229610 -12.000000
v -0.565876 -0.424264 -12.000000
v -0.371222 -0.554328 -12.000000
v -0.141612 -0.600000 -12.000000
v 0.087998 -0.554328 -12.000000
v 0.282652 -0.424264 -12.000000
v 0.412715 -0.229610 -12.000000
v 0.458388 0.000000 -12.000000
v 0.412715 0.229610 -12.000000
v 0.282652 0.424264 -12.000000
v 0.087998 0.554328 -12.000000
v 0.556873 0.600000 -1.200000
v 0.670111 0.600000 -2.400000
v 0.551889 0.600000 -3.600000
v 0.171247 0.600000 -4.800000
v -0.298366 0.600000 -6.000000
v -0.604981 0.600000 -7.200000
v -0.705379 0.600000 -8.400000
v -0.604981 0.600000 -9.599999
v -0.379302 0.600000 -10.799999
v -0.608912 0.554328 -10.800000
v -0.834591 0.554328 -9.600000
v -0.934989 0.554328 -8.400001
v -0.834592 0.554328 -7.200000
v -0.527976 0.554328 -6.000000
v -0.058363 0.554328 -4.800000
v 0.322119 0.554328 -3.600000
v 0.440500 0.554328 -2.400000
v 0.327263 0.554328 -1.200000
v 0.786483 0.554328 -1.200000
v 0.899721 0.554328 -2.400000
v 0.781898 0.554328 -3.600000
v 0.402103 0.554328 -4.799153
v -0.068757 0.554328 -6.000000
v -0.375371 0.554328 -7.200000
v -0.475769 0.554328 -8.400000
v -0.375371 0.554328 -9.599999
v -0.149692 0.554328 -10.799999
v 0.556873 -0.600000 -1.200000
v 0.670111 -0.600000 -2.400000
v 0.551889 -0.600000 -3.600000
v 0.171247 -0.600000 -4.800000
v -0.298366 -0.600000 -6.000000
v -0.604981 -0.600000 -7.200000
v -0.705379 -0.600000 -8.400000
v -0.604981 -0.600000 -9.599999
v -0.379302 -0.600000 -10.799999
v -0.149692 -0.554328 -10.800000
v -0.375371 -0.554328 -9.600000
v -0.475769 -0.554328 -8.400001
v -0.375371 -0.554328 -7.200000
v -0.068757 -0.554328 -6.000000
v 0.401397 -0.554328 -4.799977
v 0.781898 -0.554328 -3.600000
v 0.899721 -0.554328 -2.400000
v 0.786483 -0.554328 -1.200000
v -0.803566 0.424264 -10.800000
v -1.029245 0.424264 -9.600000
v -1.129643 0.424264 -8.400001
v -1.029245 0.424264 -7.200000
v -0.722630 0.424264 -6.000000
v -0.252497 0.424264 -4.800000
v 0.127534 0.424264 -3.600000
v 0.245846 0.424264 -2.400000
v 0.132609 0.424264 -1.200000
v 0.044962 -0.424264 -10.800000
v -0.180717 -0.424264 -9.600000
v -0.281115 -0.424264 -8.400001
v -0.180717 -0.424264 -7.200000
v 0.125897 -0.424264 -6.000000
v 0.604316 -0.424264 -4.791452
v 0.976830 -0.424264 -3.600000
v 1.094375 -0.424264 -2.400000
v 0.981137 -0.424264 -1.200000
v -0.933630 0.229610 -10.800000
v -1.159309 0.229610 -9.600000
v -1.259707 0.229610 -8.400001
v -1.159309 0.229610 -7.200000
v -0.852694 0.229610 -6.000000
v -0.381603 0.229610 -4.800000
v -0.002082 0.229610 -3.600000
v 0.115783 0.229610 -2.400000
v 0.002545 0.229610 -1.200000
v 0.175025 -0.229610 -10.800000
v -0.050654 -0.229610 -9.600000
v -0.151052 -0.229610 -8.400001
v -0.050654 -0.229610 -7.200000
v 0.256544 -0.229610 -5.999321
v 0.744145 -0.258721 -4.741874
v 1.082641 -0.258664 -3.638661
v 1.224438 -0.229610 -2.400000
v 1.111201 -0.229610 -1.200000
v -0.979302 -0.000000 -10.800000
v -1.204981 -0.000000 -9.600000
v -1.305379 -0.000000 -8.400001
v -1.204982 -0.000000 -7.200000
v -0.898366 -0.000000 -6.000000
v -0.426648 -0.000000 -4.800000
v -0.047099 -0.000000 -3.600000
v 0.070110 -0.000000 -2.400000
v -0.043127 -0.000000 -1.200000
v 0.220698 0.000000 -10.800000
v -0.004982 0.000000 -9.600000
v -0.105380 0.000000 -8.400001
v -0.004982 0.000000 -7.200000
v 0.304567 0.000000 -5.996578
v 0.803056 0.000112 -4.753750
v 1.141445 0.000199 -3.626852
v 1.270111 0.000000 -2.400000
v 1.156873 0.000000 -1.200000
v -0.933630 -0.229610 -10.800000
v -1.159309 -0.229610 -9.600000
v -1.259707 -0.229610 -8.400001
v -1.159309 -0.229610 -7.200000
v -0.852694 -0.229610 -6.000000
v -0.381603 -0.229610 -4.800000
v -0.002082 -0.229610 -3.600000
v 0.115783 -0.229610 -2.400000
v 0.002545 -0.229610 -1.200000
v 0.175025 0.229610 -10.800000
v -0.050654 0.229610 -9.600000
v -0.151052 0.229610 -8.400001
v -0.050654 0.229610 -7.200000
v 0.257698 0.229610 -5.997974
v 0.690392 0.268500 -4.732560
v 1.027935 0.271377 -3.630818
v 1.224438 0.229610 -2.400000
v 1.111201 0.229610 -1.200000
v -0.803566 -0.424264 -10.800000
v -1.029245 -0.424264 -9.600000
v -1.129643 -0.424264 -8.400001
v -1.029245 -0.424264 -7.200000
v -0.722630 -0.424264 -6.000000
v -0.252497 -0.424264 -4.800000
v 0.127534 -0.424264 -3.600000
v 0.245846 -0.424264 -2.400000
v 0.132609 -0.424264 -1.200000
v 0.044962 0.424264 -10.800000
v -0.180717 0.424264 -9.600000
v -0.281115 0.424264 -8.400001
v -0.180717 0.424264 -7.200000
v 0.125897 0.424264 -6.000000
v 0.608401 0.424264 -4.786686
v 0.976830 0.424264 -3.600000
v 1.094375 0.424264 -2.400000
v 0.981137 0.424264 -1.200000
v -0.608912 -0.554328 -10.800000
v -0.834591 -0.554328 -9.600000
v -0.934989 -0.554328 -8.400001
v -0.834592 -0.554328 -7.200000
v -0.527976 -0.554328 -6.000000
v -0.058363 -0.554328 -4.800000
v 0.322119 -0.554328 -3.600000
v 0.440500 -0.554328 -2.400000
v 0.327263 -0.554328 -1.200000
v 0.361568 0.600000 -4.200000
v 0.131878 0.554328 -4.200000
v 0.591638 0.554328 -4.200000
v 0.361568 -0.600000 -4.200000
v 0.591638 -0.554328 -4.200000
v -0.062481 0.424264 -4.200000
v 0.787093 -0.424264 -4.199787
v -0.191842 0.229610 -4.200000
v 0.911665 -0.390845 -4.197548
v -0.236874 -0.000000 -4.200000
v -0.191842 -0.229610 -4.200000
v 0.829206 0.398034 -4.189930
v -0.062481 -0.424264 -4.200000
v 0.788170 0.424264 -4.198529
v 0.131878 -0.554328 -4.200000
v 3.987513 -0.162167 -7.151194
v 4.663004 -0.160929 -7.257098
v 3.963339 0.001032 -7.207939
v 4.696103 0.001180 -7.309117
v 3.994671 0.170089 -7.113199
v 4.666235 0.172459 -7.221063
v 4.309340 -0.393038 -7.202542
v 4.305501 0.394465 -7.101741
v 1.606964 0.326961 -4.420995
v 2.431086 0.325602 -4.582569
v 3.159575 0.345891 -4.870704
v 3.803754 0.347852 -5.386722
v 4.209827 0.359550 -6.172114
v 3.902064 0.163912 -6.225951
v 3.596875 0.167511 -5.544502
v 3.021518 0.160109 -5.109051
v 2.317100 0.144991 -4.840761
v 1.529059 0.147617 -4.689855
v 1.670907 -0.325442 -4.434904
v 2.491606 -0.323569 -4.603102
v 3.216474 -0.343390 -4.903603
v 3.848715 -0.339228 -5.435878
v 4.217959 -0.353603 -6.243924
v 4.542473 -0.151530 -6.167930
v 4.036469 -0.171152 -5.147462
v 3.519337 -0.147332 -4.708373
v 2.634677 -0.140204 -4.345648
v 1.780899 -0.143701 -4.157091
v 4.581253 0.001521 -6.219495
v 4.147811 0.001536 -5.190363
v 3.456715 0.001370 -4.613455
v 2.676177 0.001297 -4.333350
v 1.824242 0.001232 -4.139834
v 3.873081 0.001456 -6.294538
v 3.604657 0.001281 -5.619699
v 3.052277 0.001119 -5.175846
v 2.354897 0.001091 -4.898302
v 1.578768 0.000962 -4.744732
v 3.902956 -0.152428 -6.258985
v 3.612770 -0.154693 -5.571265
v 3.044271 -0.150948 -5.128065
v 2.340775 -0.139044 -4.855085
v 1.555290 -0.141791 -4.701447
v 1.752295 0.153773 -4.148388
v 2.608655 0.150462 -4.333844
v 3.517939 0.158440 -4.712756
v 3.997688 0.176919 -5.111153
v 4.535484 0.161670 -6.138669
v 0.280783 -0.173335 -7.422660
v 0.312321 -0.173296 -8.196477
v 0.243348 0.001295 -7.416404
v 0.277881 0.001354 -8.217725
v 0.318907 0.182371 -7.421680
v 0.348773 0.184313 -8.188628
v 0.291721 -0.262476 -7.803224
v 0.347155 0.269765 -7.794042
v 4.135755 -0.141110 -8.006809
v 3.632642 -0.146975 -8.426400
v 2.708663 -0.154626 -8.687760
v 1.891048 -0.136647 -8.664087
v 1.868258 0.001454 -8.690176
v 2.678936 0.001260 -8.706785
v 3.646763 0.001344 -8.471171
v 4.223389 0.001405 -7.983157
v 1.918446 0.147327 -8.665144
v 2.732191 0.165770 -8.669859
v 3.646047 0.157982 -8.401270
v 4.152383 0.151939 -7.983647
v 3.865873 -0.328535 -7.775474
v 3.329543 -0.333043 -8.213360
v 2.561969 -0.346518 -8.445105
v 1.831125 -0.318269 -8.379077
v 3.892284 0.331318 -7.705700
v 3.358168 0.336103 -8.156568
v 2.627631 0.349148 -8.423575
v 1.893572 0.321152 -8.381907
v 1.817870 0.145353 -8.113645
v 2.502877 0.159997 -8.189026
v 3.075438 0.155891 -7.987749
v 3.628935 0.149902 -7.505511
v 3.557497 0.001274 -7.521259
v 3.009902 0.001206 -8.020057
v 2.432242 0.001158 -8.144140
v 1.752158 0.001327 -8.073236
v 1.788634 -0.137680 -8.107445
v 2.475507 -0.152560 -8.172390
v 3.057627 -0.148070 -8.011172
v 3.597778 -0.142175 -7.509892
v 0.833200 0.165842 -4.549534
v 1.089826 -0.159162 -3.905395
v 1.130656 0.001225 -3.893586
v 0.897364 0.001078 -4.580810
v 0.864874 -0.158378 -4.557995
v 0.919284 0.291164 -4.228075
v 0.977874 -0.286510 -4.236864
v 1.056785 0.169543 -3.898716
v -0.655180 0.600000 -7.800000
v -0.884791 0.554328 -7.800000
v -0.425570 0.554328 -7.800000
v -0.655180 -0.600000 -7.800000
v -0.425570 -0.554328 -7.800000
v -1.079444 0.424264 -7.800000
v -0.230916 -0.424264 -7.800000
v -1.209508 0.229610 -7.800000
v -0.100853 -0.229610 -7.800000
v -1.255181 -0.000000 -7.800000
v -1.209508 -0.229610 -7.800000
v -0.100853 0.229610 -7.800000
v -1.079444 -0.424264 -7.800000
v -0.230916 0.424264 -7.800000
v -0.884791 -0.554328 -7.800000
v 3.889586 -0.248172 -8.223650
v 7.857131 -0.119832 -8.985303
v 3.904392 0.221225 -8.180297
v 3.601927 -0.330789 -7.999935
v 3.628742 0.333711 -7.935731
v 3.354875 0.152897 -7.750145
v 3.286697 0.001240 -7.774578
v 3.330549 -0.145122 -7.764255
v 7.722719 -0.118774 -9.516146
v 7.749013 0.001804 -9.548427
v 7.902769 0.001376 -8.971590
v 7.715274 0.137522 -9.508637
v 7.852630 0.121329 -8.981433
v 7.779153 -0.295813 -9.261566
v 7.776488 0.300013 -9.204875
v 4.762175 0.294623 -8.486991
v 5.499457 0.293095 -8.647738
v 6.197387 0.292432 -8.755076
v 6.982122 0.294292 -8.974312
v 6.889204 0.138117 -9.260390
v 6.071608 0.138331 -9.021736
v 5.332791 0.138572 -8.885740
v 4.575125 0.138827 -8.724721
v 4.742695 -0.289882 -8.537231
v 5.485086 -0.286362 -8.696656
v 6.189960 -0.287103 -8.806835
v 6.980519 -0.289783 -9.028883
v 7.087887 -0.119935 -8.770534
v 6.322809 -0.119639 -8.563294
v 5.638317 -0.119082 -8.463207
v 4.931292 -0.118969 -8.333043
v 4.585499 0.001791 -8.775836
v 5.341062 0.001749 -8.931271
v 6.089622 0.001762 -9.067334
v 6.916334 0.001781 -9.304395
v 6.894632 -0.119457 -9.268315
v 6.074911 -0.119743 -9.029502
v 5.335382 -0.119812 -8.894114
v 4.577683 -0.119837 -8.734090
v 4.930076 0.120684 -8.327999
v 5.636380 0.120679 -8.458220
v 6.321018 0.121323 -8.559065
v 7.085036 0.121577 -8.766442
v 7.131871 0.001364 -8.760168
v 6.364431 0.001367 -8.555735
v 5.679359 0.001376 -8.459862
v 4.975936 0.001376 -8.338595
v 3.481664 0.346872 -5.128713
v 3.309197 0.163810 -5.326777
v 3.532595 -0.341309 -5.169740
v 3.751207 -0.318747 -4.897885
v 7.948991 -0.088365 -4.641362
v 3.328467 0.001200 -5.397773
v 3.328520 -0.152820 -5.349665
v 3.668864 0.218671 -4.881922
v 7.997367 -0.085492 -4.127789
v 7.961083 0.002420 -4.658350
v 8.020900 0.002088 -4.115608
v 7.995178 0.089515 -4.126601
v 7.951323 0.098985 -4.640303
v 7.964784 -0.269532 -4.382672
v 7.968691 0.272638 -4.338235
v 4.375700 -0.114775 -4.559083
v 5.280669 -0.107851 -4.450346
v 6.186170 -0.100701 -4.342008
v 7.091923 -0.093248 -4.234407
v 7.111465 0.001946 -4.214242
v 6.200783 0.001817 -4.315713
v 5.290750 0.001704 -4.419727
v 4.382317 0.001601 -4.525140
v 4.816858 -0.118539 -5.029963
v 5.600252 -0.111352 -4.933617
v 6.383198 -0.103961 -4.836909
v 7.165947 -0.096301 -4.739563
v 7.121434 -0.269806 -4.487193
v 6.277453 -0.282870 -4.591430
v 5.433009 -0.307233 -4.695755
v 4.588265 -0.340464 -4.800374
v 4.817674 0.130259 -5.026767
v 5.601381 0.122740 -4.930797
v 6.384724 0.115050 -4.834537
v 7.167909 0.107137 -4.737772
v 7.182115 0.002311 -4.756127
v 6.404100 0.002212 -4.850954
v 5.625186 0.002125 -4.943317
v 4.844539 0.002046 -5.034449
v 7.089508 0.097074 -4.233598
v 6.183494 0.104305 -4.341704
v 5.277779 0.111202 -4.450651
v 4.372671 0.117852 -4.560047
v 4.551773 0.343098 -4.761944
v 5.407521 0.310647 -4.657794
v 6.261858 0.286682 -4.553057
v 7.115242 0.273569 -4.446895
vt 0.000000 0.000000
vt 0.000000 0.000000
vt 0.000000 0.000000
vt 0.000000 0.000000
vt 0.000000 0.000000
vt 0.000000 0.000000
vt 0.000000 0.000000
vt 0.000000 0.000000
vt 0.000000 0.000000
vt 0.000000 0.000000
vt 0.000000 0.000000
vt 0.000000 0.000000
vt 0.000000 0.000000
vt 0.000000 0.000000
vt 0.000000 0.000000
vt 0.000000 0.000000
vt 0.000000 0.000000
vt 0.000000 0.000000
vt 0.000000 0.000000
vt 0.000000 0.000000
vt 0.000000 0.000000
vt 0.000000 0.000000
vt 0.000000 0.000000
vt 0.000000 0.000000
vt 0.000000 0.000000
vt 0.000000 0.000000
vt 0.000000 0.000000
vt 0.000000 0.000000
vt 0.000000 0.000000
vt 0.000000 0.000000
vt 0.000000 0.000000
vt 0.000000 0.000000
vt 0.000000 0.000000
vt 0.000000 0.000000
vt 0.000000 0.000000
vt 0.000000 0.000000
vt 0.000000 0.000000
vt 0.000000 0.000000
vt 0.000000 0.000000
vt 0.000000 0.000000
vt 0.000000 0.000000
vt 0.000000 0.000000
vt 0.000000 0.000000
vt 0.000000 0.000000
vt 0.000000 0.000000
vt 0.000000 0.000000
vt 0.000000 0.000000
vt 0.000000 0.000000
vt 0.000000 0.000000
vt 0.000000 0.000000
vt 0.000000 0.000000
vt 0.000000 0.000000
vt 0.000000 0.000000
vt 0.000000 0.000000
vt 0.000000 0.000000
vt 0.000000 0.000000
vt 0.000000 0.000000
vt 0.000000 0.000000
vt 0.000000 0.000000
vt 0.000000 0.000000
vt 0.000000 0.000000
vt 0.000000 0.000000
vt 0.000000 0.000000
vt 0.000000 0.000000
vt 0.000000 0.000000
vt 0.000000 0.000000
vt 0.000000 0.000000
vt 0.000000 0.000000
vt 0.000000 0.000000
vt 0.000000 0.000000
vt 0.000000 0.000000
vt 0.000000 0.000000
vt 0.000000 0.000000
vt 0.000000 0.000000
vt 0.000000 0.000000
vt 0.000000 0.000000
vt 0.000000 0.000000
vt 0.000000 0.000000
vt 0.000000 0.000000
vt 0.000000 0.000000
vt 0.000000 0.000000
vt 0.000000 0.000000
vt 0.000000 0.000000
vt 0.000000 0.000000
vt 0.000000 0.000000
vt 0.000000 0.000000
vt 0.000000 0.000000
vt 0.000000 0.000000
vt 0.000000 0.000000
vt 0.000000 0.000000
vt 0.000000 0.000000
vt 0.000000 0.000000
vt 0.000000 0.000000
vt 0.000000 0.000000
vt 0.000000 0.000000
vt 0.000000 0.000000
vt 0.000000 0.000000
vt 0.000000 0.000000
vt 0.000000 0.000000
vt 0.000000 0.000000
vt 0.000000 0.000000
vt 0.000000 0.000000
vt 0.000000 0.000000
vt 0.000000 0.000000
vt 0.000000 0.000000
vt 0.000000 0.000000
vt 0.000000 0.000000
vt 0.000000 0.000000
vt 0.000000 0.000000
vt 0.000000 0.000000
vt 0.000000 0.000000
vt 0.000000 0.000000
vt 0.000000 0.000000
vt 0.000000 0.000000
vt 0.000000 0.000000
vt 0.000000 0.000000
vt 0.000000 0.000000
vt 0.000000 0.000000
vt 0.000000 0.000000
vt 0.000000 0.000000
vt 0.000000 0.000000
vt 0.000000 0.000000
vt 0.000000 0.000000
vt 0.000000 0.000000
vt 0.000000 0.000000
vt 0.000000 0.000000
vt 0.000000 0.000000
vt 0.000000 0.000000
vt 0.000000 0.000000
vt 0.000000 0.000000
vt 0.000000 0.000000
vt 0.000000 0.000000
vt 0.000000 0.000000
vt 0.000000 0.000000
vt 0.000000 0.000000
vt 0.000000 0.000000
vt 0.000000 0.000000
vt 0.000000 0.000000
vt 0.000000 0.000000
vt 0.000000 0.000000
vt 0.000000 0.000000
vt 0.000000 0.000000
vt 0.000000 0.000000
vt 0.000000 0.000000
vt 0.000000 0.000000
vt 0.000000 0.000000
vt 0.000000 0.000000
vt 0.000000 0.000000
vt 0.000000 0.000000
vt 0.000000 0.000000
vt 0.000000 0.000000
vt 0.000000 0.000000
vt 0.000000 0.000000
vt 0.000000 0.000000
vt 0.000000 0.000000
vt 0.000000 0.000000
vt 0.000000 0.000000
vt 0.000000 0.000000
vt 0.000000 0.000000
vt 0.000000 0.000000
vt 0.000000 0.000000
vt 0.000000 0.000000
vt 0.000000 0.000000
vt 0.000000 0.000000
vt 0.000000 0.000000
vt 0.000000 0.000000
vt 0.000000 0.000000
vt 0.000000 0.000000
vt 0.000000 0.000000
vt 0.000000 0.000000
vt 0.000000 0.000000
vt 0.000000 0.000000
vt 0.000000 0.000000
vt 0.000000 0.000000
vt 0.000000 0.000000
vt 0.000000 0.000000
vt 0.000000 0.000000
vt 0.000000 0.000000
vt 0.000000 0.000000
vt 0.000000 0.000000
vt 0.000000 0.000000
vt 0.000000 0.000000
vt 0.000000 0.000000
vt 0.000000 0.000000
vt 0.000000 0.000000
vt 0.000000 0.000000
vt 0.000000 0.000000
vt 0.000000 0.000000
vt 0.000000 0.000000
vt 0.000000 0.000000
vt 0.000000 0.000000
vt 0.000000 0.000000
vt 0.000000 0.000000
vt 0.000000 0.000000
vt 0.000000 0.000000
vt 0.000000 0.000000
vt 0.000000 0.000000
vt 0.000000 0.000000
vt 0.000000 0.000000
vt 0.000000 0.000000
vt 0.000000 0.000000
vt 0.000000 0.000000
vt 0.000000 0.000000
vt 0.000000 0.000000
vt 0.000000 0.000000
vt 0.000000 0.000000
vt 0.000000 0.000000
vt 0.000000 0.000000
vt 0.000000 0.000000
vt 0.000000 0.000000
vt 0.000000 0.000000
vt 0.000000 0.000000
vt 0.000000 0.000000
vt 0.000000 0.000000
vt 0.000000 0.000000
vt 0.000000 0.000000
vt 0.000000 0.000000
vt 0.000000 0.000000
vt 0.000000 0.000000
vt 0.000000 0.000000
vt 0.000000 0.000000
vt 0.000000 0.000000
vt 0.000000 0.000000
vt 0.000000 0.000000
vt 0.000000 0.000000
vt 0.000000 0.000000
vt 0.000000 0.000000
vt 0.000000 0.000000
vt 0.000000 0.000000
vt 0.000000 0.000000
vt 0.000000 0.000000
vt 0.000000 0.000000
vt 0.000000 0.000000
vt 0.000000 0.000000
vt 0.000000 0.000000
vt 0.000000 0.000000
vt 0.000000 0.000000
vt 0.000000 0.000000
vt 0.000000 0.000000
vt 0.000000 0.000000
vt 0.000000 0.000000
vt 0.000000 0.000000
vt 0.000000 0.000000
vt 0.000000 0.000000
vt 0.000000 0.000000
vt 0.000000 0.000000
vt 0.000000 0.000000
vt 0.000000 0.000000
vt 0.000000 0.000000
vt 0.000000 0.000000
vt 0.000000 0.000000
vt 0.000000 0.000000
vt 0.000000 0.000000
vt 0.000000 0.000000
vt 0.000000 0.000000
vt 0.000000 0.000000
vt 0.000000 0.000000
vt 0.000000 0.000000
vt 0.000000 0.000000
vt 0.000000 0.000000
vt 0.000000 0.000000
vt 0.000000 0.000000
vt 0.000000 0.000000
vt 0.000000 0.000000
vt 0.000000 0.000000
vt 0.000000 0.000000
vt 0.000000 0.000000
vt 0.000000 0.000000
vt 0.000000 0.000000
vt 0.000000 0.000000
vt 0.000000 0.000000
vt 0.000000 0.000000
vt 0.000000 0.000000
vt 0.000000 0.000000
vt 0.000000 0.000000
vt 0.000000 0.000000
vt 0.000000 0.000000
vt 0.000000 0.000000
vt 0.000000 0.000000
vt 0.000000 0.000000
vt 0.000000 0.000000
vt 0.000000 0.000000
vt 0.000000 0.000000
vt 0.000000 0.000000
vt 0.000000 0.000000
vt 0.000000 0.000000
vt 0.000000 0.000000
vt 0.000000 0.000000
vt 0.000000 0.000000
vt 0.000000 0.000000
vt 0.000000 0.000000
vt 0.000000 0.000000
vt 0.000000 0.000000
vt 0.000000 0.000000
vt 0.000000 0.000000
vt 0.000000 0.000000
vt 0.000000 0.000000
vt 0.000000 0.000000
vt 0.000000 0.000000
vt 0.000000 0.000000
vt 0.000000 0.000000
vt 0.000000 0.000000
vt 0.000000 0.000000
vt 0.000000 0.000000
vt 0.000000 0.000000
vt 0.000000 0.000000
vt 0.000000 0.000000
vt 0.000000 0.000000
vt 0.000000 0.000000
vt 0.000000 0.000000
vt 0.000000 0.000000
vt 0.000000 0.000000
vt 0.000000 0.000000
vt 0.000000 0.000000
vt 0.000000 0.000000
vt 0.000000 0.000000
vt 0.000000 0.000000
vt 0.000000 0.000000
vt 0.000000 0.000000
vt 0.000000 0.000000
vt 0.000000 0.000000
vt 0.000000 0.000000
vt 0.000000 0.000000
vt 0.000000 0.000000
vt 0.000000 0.000000
vt 0.000000 0.000000
vt 0.000000 0.000000
vt 0.000000 0.000000
vt 0.000000 0.000000
vt 0.000000 0.000000
vt 0.000000 0.000000
vt 0.000000 0.000000
vt 0.000000 0.000000
vt 0.000000 0.000000
vt 0.000000 0.000000
vt 0.000000 0.000000
vt 0.000000 0.000000
vt 0.000000 0.000000
vt 0.000000 0.000000
vt 0.000000 0.000000
vt 0.000000 0.000000
vt 0.000000 0.000000
vt 0.000000 0.000000
vt 0.000000 0.000000
vt 0.000000 0.000000
vt 0.000000 0.000000
vt 0.000000 0.000000
vt 0.000000 0.000000
vt 0.000000 0.000000
vt 0.000000 0.000000
vt 0.000000 0.000000
vt 0.000000 0.000000
vt 0.000000 0.000000
vt 0.000000 0.000000
vt 0.000000 0.000000
vt 0.000000 0.000000
vt 0.000000 0.000000
vt 0.000000 0.000000
vt 0.000000 0.000000
vt 0.000000 0.000000
vt 0.000000 0.000000
vt 0.000000 0.000000
vt 0.000000 0.000000
vt 0.000000 0.000000
vt 0.000000 0.000000
vt 0.000000 0.000000
vt 0.000000 0.000000
vt 0.000000 0.000000
vt 0.000000 0.000000
vt 0.000000 0.000000
vt 0.000000 0.000000
vt 0.000000 0.000000
vt 0.000000 0.000000
vt 0.000000 0.000000
vt 0.000000 0.000000
vt 0.000000 0.000000
vt 0.000000 0.000000
vt 0.000000 0.000000
vt 0.000000 0.000000
vt 0.000000 0.000000
vt 0.000000 0.000000
vt 0.000000 0.000000
vt 0.000000 0.000000
vt 0.000000 0.000000
vt 0.000000 0.000000
vt 0.000000 0.000000
vt 0.000000 0.000000
vt 0.000000 0.000000
vt 0.000000 0.000000
vt 0.000000 0.000000
vt 0.000000 0.000000
vt 0.000000 0.000000
vt 0.000000 0.000000
vt 0.000000 0.000000
vt 0.000000 0.000000
vt 0.000000 0.000000
vn -0.1949 0.9801 -0.0386
vn 0.1949 0.9801 0.0386
vn 0.1949 -0.9801 0.0386
vn -0.5522 0.8265 -0.1094
vn 0.5522 -0.8265 0.1094
vn -0.8204 0.5482 -0.1625
vn 0.8204 -0.5482 0.1625
vn -0.9628 0.1915 -0.1907
vn 0.9628 -0.1915 0.1907
vn -0.9628 -0.1915 -0.1907
vn 0.9628 0.1915 0.1907
vn -0.8204 -0.5482 -0.1625
vn 0.8204 0.5482 0.1625
vn -0.5522 -0.8265 -0.1094
vn 0.5522 0.8265 0.1094
vn -0.1949 -0.9801 -0.0386
vn -0.1949 -0.9800 -0.0397
vn -0.1951 -0.9806 -0.0184
vn -0.1950 -0.9806 0.0192
vn -0.1947 -0.9789 0.0617
vn -0.1945 -0.9779 0.0761
vn -0.1948 -0.9796 0.0498
vn -0.1951 -0.9807 0.0163
vn -0.1951 -0.9807 -0.0163
vn -0.1950 -0.9801 -0.0367
vn 0.5521 0.8262 0.1124
vn 0.5548 0.8303 0.0524
vn 0.5545 0.8304 -0.0544
vn 0.5389 0.8255 -0.1676
vn 0.5365 0.8168 -0.2119
vn 0.5501 0.8232 -0.1405
vn 0.5550 0.8306 -0.0464
vn 0.5550 0.8306 0.0464
vn 0.5526 0.8270 0.1039
vn -0.5521 -0.8262 -0.1124
vn -0.5548 -0.8303 -0.0524
vn -0.5548 -0.8302 0.0547
vn -0.5479 -0.8183 0.1736
vn -0.5434 -0.8121 0.2128
vn -0.5501 -0.8232 0.1405
vn -0.5550 -0.8306 0.0464
vn -0.5550 -0.8306 -0.0464
vn -0.5526 -0.8270 -0.1039
vn 0.8198 0.5478 0.1669
vn 0.8289 0.5539 0.0782
vn 0.8779 0.4670 -0.1054
vn 0.8364 0.4658 -0.2890
vn 0.8320 0.4572 -0.3143
vn 0.8121 0.5452 -0.2079
vn 0.8295 0.5542 -0.0694
vn 0.8295 0.5542 0.0694
vn 0.8215 0.5489 0.1545
vn -0.8198 -0.5478 -0.1669
vn -0.8289 -0.5539 -0.0782
vn -0.8291 -0.5531 0.0816
vn -0.8056 -0.5348 0.2549
vn -0.7913 -0.5268 0.3103
vn -0.8133 -0.5434 0.2078
vn -0.8295 -0.5542 0.0694
vn -0.8295 -0.5542 -0.0694
vn -0.8215 -0.5489 -0.1545
vn 0.9618 0.1913 0.1958
vn 0.9766 0.1943 0.0922
vn 0.9464 0.2999 -0.1201
vn 0.8929 0.2994 -0.3362
vn 0.9508 0.1909 -0.2442
vn 0.0485 -0.9947 -0.0908
vn 0.9775 0.1944 0.0818
vn 0.9645 0.1919 0.1814
vn -0.9618 -0.1913 -0.1958
vn -0.9766 -0.1943 -0.0922
vn -0.9766 -0.1929 0.0957
vn -0.9372 -0.1838 0.2964
vn -0.9154 -0.1808 0.3596
vn -0.9514 -0.1892 0.2431
vn -0.9775 -0.1944 0.0818
vn -0.9775 -0.1944 -0.0818
vn -0.9645 -0.1919 -0.1814
vn 0.9618 -0.1913 0.1958
vn 0.9766 -0.1943 0.0922
vn 0.9731 -0.2056 -0.1043
vn 0.9095 -0.2059 -0.3611
vn 0.9505 -0.1925 -0.2438
vn 0.4173 -0.0593 -0.9068
vn 0.9775 -0.1944 0.0818
vn 0.9645 -0.1919 0.1814
vn -0.9618 0.1913 -0.1958
vn -0.9766 0.1943 -0.0922
vn -0.9766 0.1929 0.0957
vn -0.9372 0.1838 0.2964
vn -0.9154 0.1808 0.3596
vn -0.9514 0.1892 0.2431
vn -0.9775 0.1944 0.0818
vn -0.9775 0.1944 -0.0818
vn -0.9645 0.1919 -0.1814
vn 0.8198 -0.5478 0.1669
vn 0.8289 -0.5539 0.0782
vn 0.8298 -0.5521 -0.0817
vn 0.6119 -0.7416 -0.2749
vn 0.7801 -0.5423 -0.3120
vn 0.8129 -0.5440 -0.2078
vn 0.8295 -0.5542 -0.0694
vn 0.8295 -0.5542 0.0694
vn 0.8215 -0.5489 0.1545
vn -0.8198 0.5478 -0.1669
vn -0.8289 0.5539 -0.0782
vn -0.8291 0.5531 0.0816
vn -0.8056 0.5348 0.2549
vn -0.7913 0.5268 0.3103
vn -0.8133 0.5434 0.2078
vn -0.8295 0.5542 0.0694
vn -0.8295 0.5542 -0.0694
vn -0.8215 0.5489 -0.1545
vn 0.5521 -0.8262 0.1124
vn 0.5548 -0.8303 0.0524
vn 0.5545 -0.8304 -0.0544
vn 0.5414 -0.8235 -0.1695
vn 0.5382 -0.8157 -0.2120
vn 0.5501 -0.8232 -0.1405
vn 0.5550 -0.8306 -0.0464
vn 0.5550 -0.8306 0.0464
vn 0.5526 -0.8270 0.1039
vn -0.5521 0.8262 -0.1124
vn -0.5548 0.8303 -0.0524
vn -0.5548 0.8302 0.0547
vn -0.5479 0.8183 0.1736
vn -0.5434 0.8121 0.2128
vn -0.5501 0.8232 0.1405
vn -0.5550 0.8306 0.0464
vn -0.5550 0.8306 -0.0464
vn -0.5526 0.8270 -0.1039
vn 0.1949 -0.9800 0.0397
vn 0.1951 -0.9806 0.0184
vn 0.1949 -0.9806 -0.0192
vn 0.1943 -0.9790 -0.0616
vn 0.1943 -0.9780 -0.0761
vn 0.1948 -0.9796 -0.0498
vn 0.1951 -0.9807 -0.0163
vn 0.1951 -0.9807 0.0163
vn 0.1950 -0.9801 0.0367
vn 0.1949 0.9800 0.0397
vn 0.1951 0.9806 0.0184
vn 0.1949 0.9806 -0.0192
vn 0.1941 0.9790 -0.0615
vn 0.1942 0.9780 -0.0761
vn 0.1948 0.9796 -0.0498
vn 0.1951 0.9807 -0.0163
vn 0.1951 0.9807 0.0163
vn 0.1950 0.9801 0.0367
vn -0.1949 0.9800 -0.0397
vn -0.1951 0.9806 -0.0184
vn -0.1950 0.9806 0.0192
vn -0.1947 0.9789 0.0617
vn -0.1945 0.9779 0.0761
vn -0.1948 0.9796 0.0498
vn -0.1951 0.9807 0.0163
vn -0.1951 0.9807 -0.0163
vn -0.1950 0.9801 -0.0367
vn -0.1946 0.9789 0.0617
vn 0.1944 0.9790 -0.0616
vn 0.1944 -0.9790 -0.0616
vn -0.5475 0.8186 0.1735
vn 0.5462 -0.8196 -0.1730
vn -0.8051 0.5356 0.2548
vn 0.6394 -0.7607 -0.1123
vn -0.8051 -0.5356 0.2548
vn 0.8524 0.4675 -0.2341
vn -0.5475 -0.8186 0.1735
vn 0.5456 0.8201 -0.1725
vn -0.1946 -0.9789 0.0617
vn -0.5585 0.8286 -0.0391
vn 0.5360 -0.8409 0.0755
vn 0.9764 -0.1878 0.1063
vn -0.9695 0.2246 -0.0977
vn -0.9766 -0.1937 -0.0935
vn -0.5624 -0.8263 -0.0315
vn 0.5274 0.8460 0.0786
vn 0.9797 0.1667 0.1116
vn 0.3320 0.1903 0.9239
vn 0.2150 0.1284 0.9681
vn 0.3457 0.2972 0.8901
vn -0.0661 -0.8133 0.5781
vn 0.8607 0.3097 0.4041
vn 0.1128 0.9123 0.3938
vn 0.1068 0.8560 0.5058
vn 0.1899 0.8437 0.5020
vn 0.2880 0.9064 0.3089
vn 0.4632 0.8533 0.2395
vn -0.1202 -0.8956 -0.4284
vn -0.1056 -0.8356 -0.5391
vn -0.2224 -0.8323 -0.5078
vn -0.3664 -0.8137 -0.4513
vn -0.5179 -0.8262 -0.2216
vn -0.2135 -0.1709 -0.9619
vn -0.1857 -0.2647 -0.9463
vn -0.3557 -0.2532 -0.8996
vn -0.6010 -0.2520 -0.7584
vn -0.9042 -0.2114 -0.3711
vn -0.2094 0.1888 -0.9594
vn -0.1814 0.3069 -0.9343
vn -0.3503 0.2867 -0.8917
vn -0.5902 0.2869 -0.7545
vn -0.8974 0.2242 -0.3801
vn 0.3346 -0.1803 0.9249
vn 0.2160 -0.1633 0.9626
vn 0.3420 -0.3037 0.8893
vn 0.1227 0.1907 -0.9740
vn 0.8719 -0.2867 0.3969
vn 0.1193 -0.9023 0.4143
vn 0.1140 -0.8450 0.5225
vn 0.1959 -0.8379 0.5094
vn 0.3149 -0.9446 0.0930
vn 0.4639 -0.8582 0.2196
vn -0.1150 0.8954 -0.4302
vn -0.1017 0.8384 -0.5355
vn -0.2171 0.8349 -0.5059
vn -0.3587 0.8168 -0.4518
vn -0.5060 0.8282 -0.2408
vn -0.2770 -0.1931 -0.9413
vn -0.2755 0.2540 -0.9271
vn -0.1331 -0.9149 -0.3811
vn 0.1628 0.9031 0.3974
vn 0.4065 -0.0221 0.9134
vn 0.4082 -0.0493 0.9116
vn -0.1268 0.9248 -0.3587
vn 0.1547 -0.9084 0.3884
vn -0.4324 -0.8468 0.3099
vn -0.3027 -0.8790 0.3685
vn -0.1480 -0.8245 0.5462
vn 0.0278 -0.8204 0.5711
vn 0.3713 0.8768 -0.3056
vn 0.1792 0.9226 -0.3416
vn 0.1710 0.8537 -0.4919
vn -0.0417 0.8235 -0.5657
vn -0.6738 -0.0386 0.7379
vn -0.6484 0.1446 0.7475
vn -0.2684 0.1547 0.9508
vn 0.1014 0.2271 0.9686
vn -0.6444 0.0342 0.7639
vn -0.6585 -0.1562 0.7362
vn -0.2363 -0.1325 0.9626
vn 0.0952 -0.1828 0.9785
vn -0.4801 0.8219 0.3066
vn -0.3149 0.8662 0.3879
vn -0.1881 0.8116 0.5531
vn 0.0248 0.8043 0.5937
vn 0.4061 -0.8434 -0.3518
vn 0.1314 -0.9138 -0.3844
vn 0.1645 -0.8329 -0.5285
vn -0.0583 -0.8039 -0.5919
vn 0.7595 0.3814 -0.5269
vn -0.2771 0.2257 -0.9340
vn 0.2503 0.2685 -0.9302
vn -0.0151 0.2006 -0.9796
vn 0.7633 -0.3529 -0.5411
vn -0.2776 -0.2099 -0.9375
vn 0.2503 -0.1864 -0.9500
vn -0.0262 -0.1562 -0.9874
vn 0.7378 0.5708 -0.3604
vn 0.8572 -0.4992 -0.1269
vn 0.9723 -0.2283 -0.0496
vn 0.8150 0.3852 -0.4329
vn 0.8614 -0.2260 -0.4550
vn 0.8000 -0.4516 -0.3951
vn 0.7760 0.6191 -0.1207
vn 0.9194 0.3911 -0.0427
vn 0.4085 0.0393 -0.9119
vn 0.0253 0.9959 -0.0868
vn 0.0596 -0.9943 0.0880
vn 0.6051 -0.0246 0.7958
vn 0.5765 -0.0315 0.8165
vn 0.0320 0.9955 0.0888
vn 0.1403 -0.8528 0.5030
vn -0.1339 0.8861 -0.4437
vn 0.3293 -0.9323 -0.1497
vn -0.3200 0.8712 0.3723
vn -0.6788 -0.1432 0.7202
vn -0.6590 0.2097 0.7223
vn 0.3037 0.9298 -0.2079
vn -0.2983 -0.8916 0.3406
vn 0.1631 0.7970 0.5816
vn 0.2618 -0.1907 0.9461
vn -0.1611 -0.8286 -0.5362
vn 0.2632 0.1700 0.9496
vn 0.4139 0.1456 0.8986
vn 0.1756 0.0149 0.9843
vn 0.1419 0.0582 0.9882
vn 0.2573 0.1349 0.9569
vn -0.1576 -0.8864 -0.4353
vn -0.1229 -0.8011 -0.5858
vn -0.0990 -0.8085 -0.5802
vn -0.1552 -0.8285 -0.5380
vn 0.3924 -0.2583 0.8828
vn 0.1752 -0.0533 0.9831
vn 0.1410 -0.0928 0.9857
vn 0.2560 -0.1610 0.9532
vn 0.1495 0.8889 0.4331
vn 0.1297 0.7577 0.6396
vn 0.0943 0.7741 0.6260
vn 0.1604 0.7942 0.5861
vn -0.1391 0.9393 -0.3135
vn -0.1040 0.8666 -0.4880
vn -0.0816 0.8706 -0.4851
vn -0.1284 0.8856 -0.4463
vn 0.1554 -0.8905 0.4275
vn 0.1121 -0.8267 0.5513
vn 0.0809 -0.8380 0.5396
vn 0.1380 -0.8514 0.5061
vn -0.2941 -0.2700 -0.9169
vn -0.1951 -0.2929 -0.9360
vn -0.1724 -0.2772 -0.9452
vn -0.2693 -0.2433 -0.9318
vn -0.2948 0.3545 -0.8873
vn -0.1942 0.3147 -0.9291
vn -0.1718 0.2966 -0.9394
vn -0.2683 0.2602 -0.9275
vn -0.3531 0.8232 -0.4445
vn 0.0383 -0.9208 0.3882
vn 0.0747 -0.8212 -0.5657
vn -0.5987 0.2350 -0.7658
vn -0.6053 -0.2236 -0.7639
vn -0.3584 -0.8226 -0.4415
vn 0.2317 0.8935 0.3846
vn -0.1105 -0.1479 0.9828
vn 0.1232 -0.1909 -0.9739
vn -0.1110 0.1347 0.9846
vn 0.0669 0.8672 -0.4934
vn -0.0753 0.7611 0.6443
vn -0.1241 0.8367 0.5334
vn -0.0682 0.7174 0.6934
vn -0.0662 0.7533 0.6543
vn -0.0683 0.7702 0.6341
vn 0.0126 0.8950 -0.4460
vn 0.0870 0.8330 -0.5463
vn 0.0792 0.8565 -0.5101
vn 0.0720 0.8683 -0.4908
vn -0.1094 0.4547 0.8839
vn -0.1124 0.2678 0.9569
vn -0.1121 0.2427 0.9636
vn -0.1115 0.2012 0.9732
vn 0.1850 -0.2416 -0.9526
vn 0.1190 -0.0867 -0.9891
vn 0.1198 -0.1314 -0.9841
vn 0.1213 -0.1682 -0.9783
vn -0.1096 -0.4532 0.8846
vn -0.1121 -0.2654 0.9576
vn -0.1117 -0.2454 0.9630
vn -0.1110 -0.2091 0.9716
vn 0.0886 -0.8325 -0.5469
vn 0.0956 -0.7810 -0.6171
vn 0.0874 -0.8105 -0.5792
vn 0.0799 -0.8248 -0.5597
vn 0.1568 0.3552 -0.9216
vn 0.1186 0.1043 -0.9874
vn 0.1193 0.1438 -0.9824
vn 0.1208 0.1747 -0.9772
vn -0.0862 -0.7753 0.6257
vn -0.0592 -0.7734 0.6311
vn -0.0574 -0.8041 0.5917
vn -0.0595 -0.8190 0.5707
usemtl None
s off
f 42/1/1 41/2/1 17/3/1 18/4/1
f 41/2/2 59/5/2 32/6/2 17/3/2
f 69/7/3 68/8/3 25/9/3 26/10/3
f 78/11/4 42/1/4 18/4/4 19/12/4
f 87/13/5 69/7/5 26/10/5 27/14/5
f 96/15/6 78/11/6 19/12/6 20/16/6
f 105/17/7 87/13/7 27/14/7 28/18/7
f 114/19/8 96/15/8 20/16/8 21/20/8
f 123/21/9 105/17/9 28/18/9 29/22/9
f 132/23/10 114/19/10 21/20/10 22/24/10
f 141/25/11 123/21/11 29/22/11 30/26/11
f 150/27/12 132/23/12 22/24/12 23/28/12
f 159/29/13 141/25/13 30/26/13 31/30/13
f 168/31/14 150/27/14 23/28/14 24/32/14
f 59/5/15 159/29/15 31/30/15 32/6/15
f 68/8/16 168/31/16 24/32/16 25/9/16
f 9/33/17 8/34/17 176/35/17 60/36/17
f 60/36/18 176/35/18 175/37/18 61/38/18
f 61/38/19 175/37/19 174/39/19 62/40/19
f 180/41/20 191/42/20 173/43/20 63/44/20
f 63/44/21 173/43/21 172/45/21 64/46/21
f 64/46/22 172/45/22 171/47/22 65/48/22
f 291/49/23 302/50/23 170/51/23 66/52/23
f 66/52/24 170/51/24 169/53/24 67/54/24
f 67/54/25 169/53/25 168/31/25 68/8/25
f 16/55/26 15/56/26 167/57/26 51/58/26
f 51/58/27 167/57/27 166/59/27 52/60/27
f 52/60/28 166/59/28 165/61/28 53/62/28
f 179/63/29 190/64/29 164/65/29 54/66/29
f 54/66/30 164/65/30 163/67/30 55/68/30
f 55/68/31 163/67/31 162/69/31 56/70/31
f 290/71/32 301/72/32 161/73/32 57/74/32
f 57/74/33 161/73/33 160/75/33 58/76/33
f 58/76/34 160/75/34 159/29/34 59/5/34
f 8/34/35 7/77/35 158/78/35 176/35/35
f 176/35/36 158/78/36 157/79/36 175/37/36
f 175/37/37 157/79/37 156/80/37 174/39/37
f 191/42/38 189/81/38 155/82/38 173/43/38
f 173/43/39 155/82/39 154/83/39 172/45/39
f 172/45/40 154/83/40 153/84/40 171/47/40
f 302/50/41 300/85/41 152/86/41 170/51/41
f 170/51/42 152/86/42 151/87/42 169/53/42
f 169/53/43 151/87/43 150/27/43 168/31/43
f 15/56/44 14/88/44 149/89/44 167/57/44
f 167/57/45 149/89/45 148/90/45 166/59/45
f 166/59/46 148/90/46 147/91/46 165/61/46
f 190/64/47 188/92/47 146/93/47 164/65/47
f 164/65/48 146/93/48 145/94/48 163/67/48
f 163/67/49 145/94/49 144/95/49 162/69/49
f 301/72/50 299/96/50 143/97/50 161/73/50
f 161/73/51 143/97/51 142/98/51 160/75/51
f 160/75/52 142/98/52 141/25/52 159/29/52
f 7/77/53 6/99/53 140/100/53 158/78/53
f 158/78/54 140/100/54 139/101/54 157/79/54
f 157/79/55 139/101/55 138/102/55 156/80/55
f 189/81/56 187/103/56 137/104/56 155/82/56
f 155/82/57 137/104/57 136/105/57 154/83/57
f 154/83/58 136/105/58 135/106/58 153/84/58
f 300/85/59 298/107/59 134/108/59 152/86/59
f 152/86/60 134/108/60 133/109/60 151/87/60
f 151/87/61 133/109/61 132/23/61 150/27/61
f 14/88/62 13/110/62 131/111/62 149/89/62
f 149/89/63 131/111/63 130/112/63 148/90/63
f 148/90/64 130/112/64 129/113/64 147/91/64
f 146/93/65 128/114/65 127/115/65 145/94/65
f 145/94/66 127/115/66 126/116/66 144/95/66
f 246/117/67 296/118/67 107/119/67 241/120/67
f 143/97/68 125/121/68 124/122/68 142/98/68
f 142/98/69 124/122/69 123/21/69 141/25/69
f 6/99/70 5/123/70 122/124/70 140/100/70
f 140/100/71 122/124/71 121/125/71 139/101/71
f 139/101/72 121/125/72 120/126/72 138/102/72
f 187/103/73 186/127/73 119/128/73 137/104/73
f 137/104/74 119/128/74 118/129/74 136/105/74
f 136/105/75 118/129/75 117/130/75 135/106/75
f 298/107/76 297/131/76 116/132/76 134/108/76
f 134/108/77 116/132/77 115/133/77 133/109/77
f 133/109/78 115/133/78 114/19/78 132/23/78
f 13/110/79 12/134/79 113/135/79 131/111/79
f 131/111/80 113/135/80 112/136/80 130/112/80
f 130/112/81 112/136/81 111/137/81 129/113/81
f 128/114/82 110/138/82 109/139/82 127/115/82
f 127/115/83 109/139/83 108/140/83 126/116/83
f 125/121/84 243/141/84 241/120/84 107/119/84
f 125/121/85 107/119/85 106/142/85 124/122/85
f 124/122/86 106/142/86 105/17/86 123/21/86
f 5/123/87 4/143/87 104/144/87 122/124/87
f 122/124/88 104/144/88 103/145/88 121/125/88
f 121/125/89 103/145/89 102/146/89 120/126/89
f 186/127/90 184/147/90 101/148/90 119/128/90
f 119/128/91 101/148/91 100/149/91 118/129/91
f 118/129/92 100/149/92 99/150/92 117/130/92
f 297/131/93 295/151/93 98/152/93 116/132/93
f 116/132/94 98/152/94 97/153/94 115/133/94
f 115/133/95 97/153/95 96/15/95 114/19/95
f 12/134/96 11/154/96 95/155/96 113/135/96
f 113/135/97 95/155/97 94/156/97 112/136/97
f 112/136/98 94/156/98 93/157/98 111/137/98
f 185/158/99 183/159/99 92/160/99 110/138/99
f 110/138/100 92/160/100 91/161/100 109/139/100
f 109/139/101 91/161/101 90/162/101 108/140/101
f 296/118/102 294/163/102 89/164/102 107/119/102
f 107/119/103 89/164/103 88/165/103 106/142/103
f 106/142/104 88/165/104 87/13/104 105/17/104
f 4/143/105 3/166/105 86/167/105 104/144/105
f 104/144/106 86/167/106 85/168/106 103/145/106
f 103/145/107 85/168/107 84/169/107 102/146/107
f 184/147/108 182/170/108 83/171/108 101/148/108
f 101/148/109 83/171/109 82/172/109 100/149/109
f 100/149/110 82/172/110 81/173/110 99/150/110
f 295/151/111 293/174/111 80/175/111 98/152/111
f 98/152/112 80/175/112 79/176/112 97/153/112
f 97/153/113 79/176/113 78/11/113 96/15/113
f 11/154/114 10/177/114 77/178/114 95/155/114
f 95/155/115 77/178/115 76/179/115 94/156/115
f 94/156/116 76/179/116 75/180/116 93/157/116
f 183/159/117 181/181/117 74/182/117 92/160/117
f 92/160/118 74/182/118 73/183/118 91/161/118
f 91/161/119 73/183/119 72/184/119 90/162/119
f 294/163/120 292/185/120 71/186/120 89/164/120
f 89/164/121 71/186/121 70/187/121 88/165/121
f 88/165/122 70/187/122 69/7/122 87/13/122
f 3/166/123 2/188/123 50/189/123 86/167/123
f 86/167/124 50/189/124 49/190/124 85/168/124
f 85/168/125 49/190/125 48/191/125 84/169/125
f 182/170/126 178/192/126 47/193/126 83/171/126
f 83/171/127 47/193/127 46/194/127 82/172/127
f 82/172/128 46/194/128 45/195/128 81/173/128
f 293/174/129 289/196/129 44/197/129 80/175/129
f 80/175/130 44/197/130 43/198/130 79/176/130
f 79/176/131 43/198/131 42/1/131 78/11/131
f 10/177/132 9/33/132 60/36/132 77/178/132
f 77/178/133 60/36/133 61/38/133 76/179/133
f 76/179/134 61/38/134 62/40/134 75/180/134
f 181/181/135 180/41/135 63/44/135 74/182/135
f 74/182/136 63/44/136 64/46/136 73/183/136
f 73/183/137 64/46/137 65/48/137 72/184/137
f 292/185/138 291/49/138 66/52/138 71/186/138
f 71/186/139 66/52/139 67/54/139 70/187/139
f 70/187/140 67/54/140 68/8/140 69/7/140
f 1/199/141 16/55/141 51/58/141 33/200/141
f 33/200/142 51/58/142 52/60/142 34/201/142
f 34/201/143 52/60/143 53/62/143 35/202/143
f 177/203/144 179/63/144 54/66/144 36/204/144
f 36/204/145 54/66/145 55/68/145 37/205/145
f 37/205/146 55/68/146 56/70/146 38/206/146
f 288/207/147 290/71/147 57/74/147 39/208/147
f 39/208/148 57/74/148 58/76/148 40/209/148
f 40/209/149 58/76/149 59/5/149 41/2/149
f 2/188/150 1/199/150 33/200/150 50/189/150
f 50/189/151 33/200/151 34/201/151 49/190/151
f 49/190/152 34/201/152 35/202/152 48/191/152
f 178/192/153 177/203/153 36/204/153 47/193/153
f 47/193/154 36/204/154 37/205/154 46/194/154
f 46/194/155 37/205/155 38/206/155 45/195/155
f 289/196/156 288/207/156 39/208/156 44/197/156
f 44/197/157 39/208/157 40/209/157 43/198/157
f 43/198/158 40/209/158 41/2/158 42/1/158
f 48/191/159 35/202/159 177/203/159 178/192/159
f 35/202/160 53/62/160 179/63/160 177/203/160
f 75/180/161 62/40/161 180/41/161 181/181/161
f 84/169/162 48/191/162 178/192/162 182/170/162
f 93/157/163 75/180/163 181/181/163 183/159/163
f 102/146/164 84/169/164 182/170/164 184/147/164
f 111/137/165 93/157/165 183/159/165 185/158/165
f 120/126/90 102/146/90 184/147/90 186/127/90
f 138/102/73 120/126/73 186/127/73 187/103/73
f 156/80/166 138/102/166 187/103/166 189/81/166
f 165/61/167 147/91/167 188/92/167 190/64/167
f 174/39/168 156/80/168 189/81/168 191/42/168
f 53/62/169 165/61/169 190/64/169 179/63/169
f 62/40/170 174/39/170 191/42/170 180/41/170
f 205/210/171 204/211/171 199/212/171 196/213/171
f 215/214/172 214/215/172 198/216/172 193/217/172
f 220/218/173 215/214/173 193/217/173 195/219/173
f 225/220/174 205/210/174 196/213/174 194/221/174
f 230/222/175 225/220/175 194/221/175 192/223/175
f 214/215/176 230/222/176 192/223/176 198/216/176
f 204/211/177 239/224/177 197/225/177 199/212/177
f 239/224/178 220/218/178 195/219/178 197/225/178
f 287/226/179 282/227/179 224/228/179 235/229/179
f 235/229/180 224/228/180 223/230/180 236/231/180
f 236/231/181 223/230/181 222/232/181 237/233/181
f 368/234/182 377/235/182 363/236/182 358/237/182
f 238/238/183 221/239/183 220/218/183 239/224/183
f 285/240/184 287/226/184 235/229/184 200/241/184
f 200/241/185 235/229/185 236/231/185 201/242/185
f 201/242/186 236/231/186 237/233/186 202/243/186
f 350/244/187 357/245/187 238/238/187 203/246/187
f 203/246/188 238/238/188 239/224/188 204/211/188
f 286/247/189 284/248/189 234/249/189 210/250/189
f 210/250/190 234/249/190 233/251/190 211/252/190
f 211/252/191 233/251/191 232/253/191 212/254/191
f 352/255/192 356/256/192 231/257/192 213/258/192
f 213/258/193 231/257/193 230/222/193 214/215/193
f 284/248/194 283/259/194 229/260/194 234/249/194
f 234/249/195 229/260/195 228/261/195 233/251/195
f 233/251/196 228/261/196 227/262/196 232/253/196
f 356/256/197 355/263/197 226/264/197 231/257/197
f 231/257/198 226/264/198 225/220/198 230/222/198
f 283/259/199 280/265/199 209/266/199 229/260/199
f 229/260/200 209/266/200 208/267/200 228/261/200
f 228/261/201 208/267/201 207/268/201 227/262/201
f 355/263/202 351/269/202 206/270/202 226/264/202
f 226/264/203 206/270/203 205/210/203 225/220/203
f 282/227/204 281/271/204 219/272/204 224/228/204
f 224/228/205 219/272/205 218/273/205 223/230/205
f 223/230/206 218/273/206 217/274/206 222/232/206
f 385/275/207 384/276/207 362/277/207 359/278/207
f 221/239/208 216/279/208 215/214/208 220/218/208
f 281/271/209 286/247/209 210/250/209 219/272/209
f 219/272/210 210/250/210 211/252/210 218/273/210
f 218/273/211 211/252/211 212/254/211 217/274/211
f 353/280/212 352/255/212 213/258/212 216/279/212
f 216/279/213 213/258/213 214/215/213 215/214/213
f 280/265/214 285/240/214 200/241/214 209/266/214
f 209/266/215 200/241/215 201/242/215 208/267/215
f 208/267/216 201/242/216 202/243/216 207/268/216
f 351/269/217 350/244/217 203/246/217 206/270/217
f 206/270/218 203/246/218 204/211/218 205/210/218
f 252/281/219 251/282/219 241/120/219 243/141/219
f 256/283/220 252/281/220 243/141/220 245/284/220
f 251/282/221 263/285/221 246/117/221 241/120/221
f 268/286/222 267/287/222 247/288/222 244/289/222
f 276/290/223 275/291/223 242/292/223 240/293/223
f 275/291/224 268/286/224 244/289/224 242/292/224
f 267/287/225 256/283/225 245/284/225 247/288/225
f 263/285/226 276/290/226 240/293/226 246/117/226
f 198/216/227 192/223/227 279/294/227 260/295/227
f 306/296/228 310/297/228 278/298/228 261/299/228
f 261/299/229 278/298/229 277/300/229 262/301/229
f 262/301/230 277/300/230 276/290/230 263/285/230
f 199/212/231 197/225/231 259/302/231 264/303/231
f 307/304/232 305/305/232 258/306/232 265/307/232
f 265/307/233 258/306/233 257/308/233 266/309/233
f 266/309/234 257/308/234 256/283/234 267/287/234
f 194/221/235 196/213/235 271/310/235 272/311/235
f 309/312/236 308/313/236 270/314/236 273/315/236
f 273/315/237 270/314/237 269/316/237 274/317/237
f 274/317/238 269/316/238 268/286/238 275/291/238
f 192/223/239 194/221/239 272/311/239 279/294/239
f 310/297/240 309/312/240 273/315/240 278/298/240
f 278/298/241 273/315/241 274/317/241 277/300/241
f 277/300/242 274/317/242 275/291/242 276/290/242
f 196/213/243 199/212/243 264/303/243 271/310/243
f 308/313/244 307/304/244 265/307/244 270/314/244
f 270/314/245 265/307/245 266/309/245 269/316/245
f 269/316/246 266/309/246 267/287/246 268/286/246
f 193/217/247 198/216/247 260/295/247 248/318/247
f 303/319/248 306/296/248 261/299/248 249/320/248
f 249/320/249 261/299/249 262/301/249 250/321/249
f 250/321/250 262/301/250 263/285/250 251/282/250
f 197/225/251 195/219/251 255/322/251 259/302/251
f 337/323/252 322/324/252 314/325/252 312/326/252
f 258/306/253 254/327/253 253/328/253 257/308/253
f 257/308/254 253/328/254 252/281/254 256/283/254
f 195/219/255 193/217/255 248/318/255 255/322/255
f 338/329/256 337/323/256 312/326/256 311/330/256
f 254/327/257 249/320/257 250/321/257 253/328/257
f 253/328/258 250/321/258 251/282/258 252/281/258
f 146/93/259 188/92/259 285/240/259 280/265/259
f 111/137/260 185/158/260 286/247/260 281/271/260
f 129/113/261 111/137/261 281/271/261 282/227/261
f 128/114/262 146/93/262 280/265/262 283/259/262
f 110/138/263 128/114/263 283/259/263 284/248/263
f 185/158/264 110/138/264 284/248/264 286/247/264
f 188/92/265 147/91/265 287/226/265 285/240/265
f 147/91/266 129/113/266 282/227/266 287/226/266
f 45/195/156 38/206/156 288/207/156 289/196/156
f 38/206/147 56/70/147 290/71/147 288/207/147
f 72/184/138 65/48/138 291/49/138 292/185/138
f 81/173/129 45/195/129 289/196/129 293/174/129
f 90/162/120 72/184/120 292/185/120 294/163/120
f 99/150/111 81/173/111 293/174/111 295/151/111
f 108/140/102 90/162/102 294/163/102 296/118/102
f 117/130/93 99/150/93 295/151/93 297/131/93
f 143/97/267 245/284/267 243/141/267 125/121/267
f 135/106/76 117/130/76 297/131/76 298/107/76
f 247/288/268 245/284/268 143/97/268 299/96/268
f 153/84/59 135/106/59 298/107/59 300/85/59
f 162/69/50 144/95/50 299/96/50 301/72/50
f 171/47/41 153/84/41 300/85/41 302/50/41
f 56/70/32 162/69/32 301/72/32 290/71/32
f 65/48/23 171/47/23 302/50/23 291/49/23
f 296/118/269 246/117/269 240/293/269 108/140/269
f 126/116/270 108/140/270 240/293/270 242/292/270
f 144/95/271 126/116/271 242/292/271 244/289/271
f 299/96/272 144/95/272 244/289/272 247/288/272
f 330/331/273 329/332/273 316/333/273 304/334/273
f 322/324/274 321/335/274 317/336/274 314/325/274
f 248/318/275 260/295/275 306/296/275 303/319/275
f 271/310/276 264/303/276 307/304/276 308/313/276
f 279/294/277 272/311/277 309/312/277 310/297/277
f 272/311/278 271/310/278 308/313/278 309/312/278
f 264/303/279 259/302/279 305/305/279 307/304/279
f 260/295/280 279/294/280 310/297/280 306/296/280
f 321/335/281 345/337/281 315/338/281 317/336/281
f 346/339/282 330/331/282 304/334/282 313/340/282
f 329/332/283 338/329/283 311/330/283 316/333/283
f 345/337/284 346/339/284 313/340/284 315/338/284
f 259/302/285 255/322/285 349/341/285 342/342/285
f 342/342/286 349/341/286 348/343/286 343/344/286
f 343/344/287 348/343/287 347/345/287 344/346/287
f 344/346/288 347/345/288 346/339/288 345/337/288
f 303/319/289 249/320/289 341/347/289 326/348/289
f 326/348/290 341/347/290 340/349/290 327/350/290
f 327/350/291 340/349/291 339/351/291 328/352/291
f 328/352/292 339/351/292 338/329/292 329/332/292
f 255/322/293 248/318/293 333/353/293 349/341/293
f 349/341/294 333/353/294 332/354/294 348/343/294
f 348/343/295 332/354/295 331/355/295 347/345/295
f 347/345/296 331/355/296 330/331/296 346/339/296
f 305/305/297 259/302/297 342/342/297 318/356/297
f 318/356/298 342/342/298 343/344/298 319/357/298
f 319/357/299 343/344/299 344/346/299 320/358/299
f 320/358/300 344/346/300 345/337/300 321/335/300
f 258/306/301 305/305/301 318/356/301 325/359/301
f 325/359/302 318/356/302 319/357/302 324/360/302
f 324/360/303 319/357/303 320/358/303 323/361/303
f 323/361/304 320/358/304 321/335/304 322/324/304
f 248/318/305 303/319/305 326/348/305 333/353/305
f 333/353/306 326/348/306 327/350/306 332/354/306
f 332/354/307 327/350/307 328/352/307 331/355/307
f 331/355/308 328/352/308 329/332/308 330/331/308
f 249/320/309 254/327/309 334/362/309 341/347/309
f 341/347/310 334/362/310 335/363/310 340/349/310
f 340/349/311 335/363/311 336/364/311 339/351/311
f 339/351/312 336/364/312 337/323/312 338/329/312
f 254/327/313 258/306/313 325/359/313 334/362/313
f 334/362/314 325/359/314 324/360/314 335/363/314
f 335/363/315 324/360/315 323/361/315 336/364/315
f 336/364/316 323/361/316 322/324/316 337/323/316
f 207/268/317 202/243/317 350/244/317 351/269/317
f 217/274/318 212/254/318 352/255/318 353/280/318
f 377/235/319 376/365/319 354/366/319 363/236/319
f 227/262/320 207/268/320 351/269/320 355/263/320
f 232/253/321 227/262/321 355/263/321 356/256/321
f 212/254/322 232/253/322 356/256/322 352/255/322
f 202/243/323 237/233/323 357/245/323 350/244/323
f 369/367/324 368/234/324 358/237/324 360/368/324
f 376/365/325 385/275/325 359/278/325 354/366/325
f 389/369/326 369/367/326 360/368/326 361/370/326
f 384/276/327 396/371/327 364/372/327 362/277/327
f 396/371/328 389/369/328 361/370/328 364/372/328
f 357/245/329 237/233/329 392/373/329 393/374/329
f 393/374/330 392/373/330 391/375/330 394/376/330
f 394/376/331 391/375/331 390/377/331 395/378/331
f 395/378/332 390/377/332 389/369/332 396/371/332
f 238/238/333 357/245/333 393/374/333 381/379/333
f 381/379/334 393/374/334 394/376/334 382/380/334
f 382/380/335 394/376/335 395/378/335 383/381/335
f 383/381/336 395/378/336 396/371/336 384/276/336
f 237/233/337 222/232/337 372/382/337 392/373/337
f 392/373/338 372/382/338 371/383/338 391/375/338
f 391/375/339 371/383/339 370/384/339 390/377/339
f 390/377/340 370/384/340 369/367/340 389/369/340
f 216/279/341 221/239/341 388/385/341 373/386/341
f 373/386/342 388/385/342 387/387/342 374/388/342
f 374/388/343 387/387/343 386/389/343 375/390/343
f 375/390/344 386/389/344 385/275/344 376/365/344
f 222/232/345 217/274/345 365/391/345 372/382/345
f 372/382/346 365/391/346 366/392/346 371/383/346
f 371/383/347 366/392/347 367/393/347 370/384/347
f 370/384/348 367/393/348 368/234/348 369/367/348
f 353/280/349 216/279/349 373/386/349 380/394/349
f 380/394/350 373/386/350 374/388/350 379/395/350
f 379/395/351 374/388/351 375/390/351 378/396/351
f 378/396/352 375/390/352 376/365/352 377/235/352
f 221/239/353 238/238/353 381/379/353 388/385/353
f 388/385/354 381/379/354 382/380/354 387/387/354
f 387/387/355 382/380/355 383/381/355 386/389/355
f 386/389/356 383/381/356 384/276/356 385/275/356
f 217/274/357 353/280/357 380/394/357 365/391/357
f 365/391/358 380/394/358 379/395/358 366/392/358
f 366/392/359 379/395/359 378/396/359 367/393/359
f 367/393/360 378/396/360 377/235/360 368/234/360
